# Supplementary material for: Determining cost and placement decisions for moderate complexity NAATs for tuberculosis drug susceptibility testing
Source: PLoS One. 2023 Aug 24;18(8):e0290496. doi: 10.1371/journal.pone.0290496 (PMC10449112; doi:10.1371/journal.pone.0290496)
Supplement: S1 Data — (XLSX) [file pone.0290496.s003.xlsx]

## Sheet: Cost Analysis
KEY DATA PARAMETERS FOR COSTING (BD)
	INPUT					CALCULATIONS AND OUTPUT
	Type of Test	BD								Time	PE	LOW	HIGH	TC_PE	TC_LOW	TC_HIGH	UC_PE	UC_LOW	UC_HIGH
	# Tests (TAM)	12							OH_Space	410.725	0.04375	0.0145833	0.109375	17.9692	5.98974	44.923	1.49743	0.499145	3.74359																								Range
	Change values for orange cells only. If you want to change values for blue cells, go to SA_Oneway tab								OH_Staff	50.725	0.238605	0.0778342	0.621216	12.1033	3.94814	31.5112	1.0086	0.329012	2.62593
	Maintenance Cost (%, annual)	0.05							Overhead					30.0725	9.93788	76.4343	2.50604	0.828157	6.36952
	Equipment Price	100000							Building	410.725	0.0188774	0.00289059	0.0965996	7.75342	1.18724	39.6759	0.646119	0.0989363	3.30632
	Discount Rate	0.03							Staff	50.725	0.333333	0.138889	0.625	16.9083	7.04514	31.7031	1.40903	0.587095	2.64193
	ELY	10							Equipment	410.725	1.33999	0.0929058	0.893325	550.367	38.1587	366.911	45.8639	3.1799	30.5759
	% TB workload	0.5							Test Kits	NA	13	11	15	156	132	180	13	11	15
													TOTAL	761.101	188.329	694.724	63.4251	15.6941	57.8937
	* Vary in the cell ranges only	PE	Low	High
	# of TB testing days	26	300	52			Per Test Cost	PE	Low	High			% Resource	PE	Low	High		Range	Low - PE	High - PE	High - Low
	# of hours per operational day	8	10	6			Overhead	2.50604	0.828157	6.36952			Overhead	0.0395118	0.0527687	0.110021		Overhead	-1.67788	3.86348	5.54136
							Building	0.646119	0.0989363	3.30632			Building	0.0101871	0.00630405	0.0571103		Building	-0.547182	2.66021	3.20739
	Key laboratory overhead assummptions (FIXED)	PE	Low	High			Staff	1.40903	0.587095	2.64193			Staff	0.0222156	0.0374087	0.0456341		Staff	-0.821933	1.2329	2.05483
	Approximate Annual Operational days	250	300	200			Equipment	45.8639	3.1799	30.5759			Equipment	0.723119	0.202617	0.528139		Equipment	-42.684	-15.288	27.396
	Hours per operating day	8	10	6			Test Kits	13	11	15			Test Kits	0.204966	0.700901	0.259096		Test Kits	-2	2	4
	Laboratory space (m2) for MD	15	7.5	22.5			Total	63.4251	15.6941	57.8937			Total	1	1	1		Total	-47.731	-5.53137	42.1996
	Cost of building space per m2	1000	500	1500
	Building annual maintenance cost (per m2)	100	50	150
	Laboratory Technician Salary (Annual)	5000	2500	7500
	Utilities	8000	4000	12000
	Furniture & Equipment	2500	1250	3750
	Management: Admin & Staff	55000	27500	82500
KEY DATA PARAMETERS FOR COSTING (HAIN)
	INPUT					CALCULATIONS AND OUTPUT
	Type of Test	Hain
	Change values for orange cells only. If you want to change values for blue cells, go to SA_Oneway tab									Time	PE	LOW	HIGH	TC_PE	TC_LOW	TC_HIGH	UC_PE	UC_LOW	UC_HIGH
	Maintenance Cost (%, annual)	0.05							OH_Space	419.207	0.04375	0.0145833	0.109375	18.3403	6.11344	45.8508	0.76418	0.254727	1.91045
	# Tests (TAM)	24							OH_Staff	119.448	0.238605	0.0778342	0.621216	28.5008	9.2971	74.2028	1.18753	0.387379	3.09178
	Equipment Price	100000							Overhead					46.8411	15.4105	120.054	1.95171	0.642106	5.00223
	Discount Rate	0.03							Building	419.207	0.0188774	0.00289059	0.0965996	7.91355	1.21176	40.4953	0.329731	0.0504898	1.6873
	ELY	10							Staff	119.448	0.333333	0.138889	0.625	39.8158	16.5899	74.6547	1.65899	0.691247	3.11061
	% TB workload	0.5							Equipment	419.207	1.33999	0.0929058	0.893325	561.733	38.9468	374.489	23.4055	1.62278	15.6037
									Test Kits	NA	9	6.6	12	216	158.4	288	9	6.6	12
	Kept same as that for BD MAX	PE	Low	High									TOTAL	872.304	230.559	897.692	36.346	9.60663	37.4038
	# of TB testing days	26	300	52
	# of hours per operational day	8	10	6			Per Test Cost	PE	Low	High			% Resource	PE	Low	High		Range	Low - PE	High - PE	High - Low
							Overhead	1.95171	0.642106	5.00223			Overhead	0.0536982	0.0668399	0.133736		Overhead	-1.30961	3.05052	4.36013
	Key laboratory overhead assummptions (FIXED)	PE	Low	High			Building	0.329731	0.0504898	1.6873			Building	0.00907201	0.00525573	0.0451104		Building	-0.279241	1.35757	1.63681
	Approximate Annual Operational days	250	300	200			Staff	1.65899	0.691247	3.11061			Staff	0.0456445	0.0719552	0.0831629		Staff	-0.967746	1.45162	2.41936
	Hours per operating day	8	10	6			Equipment	23.4055	1.62278	15.6037			Equipment	0.643965	0.168923	0.417168		Equipment	-21.7828	-7.80185	13.9809
	Laboratory space (m2) for MD	15	7.5	22.5			Test Kits	9	6.6	12			Test Kits	0.24762	0.687026	0.320823		Test Kits	-2.4	3	5.4
	Cost of building space per m2	1000	500	1500			Total	36.346	9.60663	37.4038			Total	1	1	1		Total	-26.7394	1.05786	27.7972
	Building annual maintenance cost (per m2)	100	50	150
	Laboratory Technician Salary (Annual)	5000	2500	7500
	Utilities	8000	4000	12000
	Furniture & Equipment	2500	1250	3750
	Management: Admin & Staff	55000	27500	82500

## Sheet: Equipment_Sim
		Price	AMC %
		23632	0
		0.01	0.02	0.03	0.04	0.05	0.06	0.07	0.08	0.09	0.1			Equipment annual cost									Per day cost
	1	23868.3	24104.6	24341	24577.3	24813.6	25049.9	25286.2	25522.6	25758.9	25995.2
	2	11993.5	12171.6	12350.3	12529.6	12709.4	12889.8	13070.7	13252.1	13434.1	13616.5
	3	8035.4	8194.51	8354.63	8515.76	8677.87	8840.96	9005.01	9170.01	9335.93	9502.78
	4	6056.43	6206.32	6357.65	6510.38	6664.5	6819.99	6976.83	7134.99	7294.46	7455.21
	5	4869.13	5013.73	5160.16	5308.39	5458.4	5610.15	5763.62	5918.79	6075.61	6234.06			AMC (5%)				AMC 10%)					AMC 5%										AMC 10%
	6	4077.66	4218.92	4362.41	4508.09	4655.92	4805.87	4957.89	5111.97	5268.04	5426.08				15EL_0.01	5EL_0.1		15EL_0.01	5EL_0.1				312	250	208	156	104	312	250	208	156	104	312	250	208	156	104	312	250	208	156	104
	7	3512.38	3651.43	3793.09	3937.32	4084.08	4233.32	4384.99	4539.05	4695.45	4854.14			50000	6106	15690		8606	18190			50000	19.5705	24.424	29.3558	39.141	58.7115	50.2885	62.76	75.4327	100.577	150.865	27.5833	34.424	41.375	55.1667	82.75	58.3013	72.76	87.4519	116.603	174.904
	8	3088.47	3226	3366.53	3510.01	3656.39	3805.6	3957.6	4112.32	4269.7	4429.68			100000	12212	31380		17212	36380			100000	39.141	48.848	58.7115	78.2821	117.423	100.577	125.52	150.865	201.154	301.731	55.1667	68.848	82.75	110.333	165.5	116.603	145.52	174.904	233.205	349.808
	9	2758.81	2895.28	3035.15	3178.34	3324.79	3474.43	3627.19	3783	3941.79	4103.47			150000	18319	47070		25819	54570			150000	58.7147	73.276	88.0721	117.429	176.144	150.865	188.28	226.298	301.731	452.596	82.7532	103.276	124.13	165.506	248.26	174.904	218.28	262.356	349.808	524.712
	10	2495.12	2630.87	2770.39	2913.61	3060.45	3210.83	3364.67	3521.86	3682.34	3846			200000	24425	62759		34425	72759			200000	78.2853	97.7	117.428	156.571	234.856	201.151	251.036	301.726	402.301	603.452	110.337	137.7	165.505	220.673	331.01	233.202	291.036	349.803	466.404	699.606
	11	2279.4	2414.67	2554.09	2697.57	2845.03	2996.37	3151.49	3310.28	3472.64	3638.46			250000	30531	78449		43031	90949			250000	97.8558	122.124	146.784	195.712	293.567	251.439	313.796	377.159	502.878	754.317	137.92	172.124	206.88	275.84	413.76	291.503	363.796	437.255	583.006	874.51
	12	2099.67	2234.63	2374.12	2518.04	2666.29	2818.75	2975.32	3135.85	3300.22	3468.31			300000	36637	94139		51637	109139			300000	117.426	146.548	176.139	234.853	352.279	301.728	376.556	452.591	603.455	905.183	165.503	206.548	248.255	331.006	496.51	349.804	436.556	524.707	699.609	1049.41
	13	1947.63	2082.41	2222.11	2366.6	2515.76	2669.47	2827.59	2989.96	3156.44	3326.88			400000	48850	125519		68850	145519			400000	156.571	195.4	234.856	313.141	469.712	402.304	502.076	603.457	804.609	1206.91	220.673	275.4	331.01	441.346	662.019	466.407	582.076	699.611	932.814	1399.22
	14	1817.33	1952.05	2092.05	2237.22	2387.4	2542.45	2702.2	2866.49	3035.13	3207.95			500000	61062	156899		86062	181899			500000	195.712	244.248	293.567	391.423	587.135	502.881	627.596	754.322	1005.76	1508.64	275.84	344.248	413.76	551.679	827.519	583.01	727.596	874.514	1166.02	1749.03
	15	1704.43	1839.17	1979.57	2125.49	2276.76	2433.22	2594.67	2760.92	2931.76	3106.99			600000	73274	188278		103274	218278			600000	234.853	293.096	352.279	469.705	704.558	603.455	753.112	905.183	1206.91	1810.37	331.006	413.096	496.51	662.013	993.019	699.609	873.112	1049.41	1399.22	2098.83
	16	1605.67	1740.5	1881.36	2028.1	2180.52	2338.44	2501.63	2669.87	2842.93	3020.56
	17	1518.55	1653.53	1794.91	1942.52	2096.14	2255.55	2420.51	2590.76	2766.04	2946.06
	18	1441.13	1576.3	1718.25	1866.77	2021.63	2182.57	2349.32	2521.58	2699.06	2881.46
	19	1371.88	1507.29	1649.84	1799.31	1955.43	2117.92	2286.47	2460.74	2640.41	2825.13
	20	1309.57	1445.26	1588.44	1738.88	1896.29	2060.35	2230.69	2406.97	2588.8	2775.81
	21	1253.22	1389.2	1533.05	1684.49	1843.2	2008.83	2180.97	2359.24	2543.2	2732.44
	22	1202.01	1338.31	1482.85	1635.31	1795.34	1962.53	2136.47	2316.69	2502.75	2694.17
	23	1155.27	1291.92	1437.15	1590.65	1752	1920.77	2096.49	2278.65	2466.75	2660.3
	24	1112.44	1249.45	1395.41	1549.95	1712.63	1882.97	2060.45	2244.52	2434.63	2630.24
	25	1073.05	1210.44	1357.14	1512.73	1676.75	1848.65	2027.87	2213.82	2405.89	2603.49
	26	1036.71	1174.49	1321.93	1478.59	1643.94	1817.4	1998.35	2186.13	2380.11	2579.65
	27	1003.07	1141.26	1289.46	1447.19	1613.87	1788.88	1971.52	2161.1	2356.94	2558.34
	28	971.853	1110.46	1259.43	1418.23	1586.24	1762.77	1947.09	2138.43	2336.07	2539.28
	29	942.799	1081.83	1231.57	1391.45	1560.79	1738.83	1924.79	2117.87	2317.25	2522.2
	30	915.695	1055.17	1205.69	1366.64	1537.3	1716.84	1904.42	2099.17	2300.25	2506.86
	AMC %	Discount Rate			AMC %	Discount Rate			AMC %	Discount Rate			AMC %	Discount Rate
	0.05	0.03			0.05	0.03			0.05	0.01			0.05	0.1									24
		5	10	15		5	10	15		5	10	15		5	10	15
	50000	23104	7779.1	6106.19	50000	15689.9	10637.3	9073.69	50000	12802	7779.1	6106.19	50000	15689.9	10637.3	9073.69						50000	0.815438	1.01767	1.22316	1.63088	2.44631	2.09535	2.615	3.14303	4.19071	6.28606	1.14931	1.43433	1.72396	2.29861	3.44792	2.42922	3.03167	3.64383	4.85844	7.28766
	100000	25604	15558.2	12212.4	100000	31379.7	21274.5	18147.4	100000	25604	15558.2	12212.4	100000	31379.7	21274.5	18147.4						100000	1.63088	2.03533	2.44631	3.26175	4.89263	4.19071	5.23	6.28606	8.38141	12.5721	2.29861	2.86867	3.44792	4.59722	6.89583	4.85844	6.06333	7.28766	9.71688	14.5753
	150000	38406	23337.3	18318.6	150000	47069.6	31911.8	27221.1	150000	38406	23337.3	18318.6	150000	47069.6	31911.8	27221.1						150000	2.44645	3.05317	3.66967	4.8929	7.33934	6.28606	7.845	9.42909	12.5721	18.8582	3.44805	4.30317	5.17208	6.8961	10.3442	7.28766	9.095	10.9315	14.5753	21.863
	200000	51208	31116.4	24424.8	200000	62759.5	42549.1	36294.8	200000	51208	31116.4	24424.8	200000	62759.5	42549.1	36294.8						200000	3.26189	4.07083	4.89283	6.52377	9.78566	8.38128	10.4598	12.5719	16.7626	25.1438	4.59736	5.7375	6.89603	9.19471	13.7921	9.71675	12.1265	14.5751	19.4335	29.1502
	250000	64009.9	38895.5	30530.9	250000	78449.4	53186.3	45368.4	250000	64009.9	38895.5	30530.9	250000	78449.4	53186.3	45368.4						250000	4.07732	5.0885	6.11599	8.15465	12.232	10.4766	13.0748	15.7149	20.9533	31.4299	5.74666	7.17183	8.61999	11.4933	17.24	12.146	15.1582	18.219	24.2919	36.4379
	300000	76811.9	46674.6	36637.1	300000	94139.2	63823.6	54442.1	300000	76811.9	46674.6	36637.1	300000	94139.2	63823.6	54442.1						300000	4.89276	6.10617	7.33914	9.78552	14.6783	12.572	15.6898	18.858	25.144	37.7159	6.89597	8.60617	10.344	13.7919	20.6879	14.5752	18.1898	21.8628	29.1504	43.7256
	400000	102416	62232.8	48849.5	400000	125519	85098.2	72589.5	400000	102416	62232.8	48849.5	400000	125519	85098.2	72589.5						400000	6.52377	8.14167	9.78566	13.0475	19.5713	16.7627	20.9198	25.144	33.5254	50.2881	9.19471	11.475	13.7921	18.3894	27.5841	19.4336	24.2532	29.1504	38.8673	58.3009
	500000	128020	77791	61061.9	500000	156899	106373	90736.9	500000	128020	77791	61061.9	500000	156899	106373	90736.9						500000	8.15465	10.177	12.232	16.3093	24.4639	20.9534	26.1498	31.4301	41.9068	62.8602	11.4933	14.3437	17.24	22.9866	34.48	24.2921	30.3165	36.4381	48.5841	72.8762
	600000	153624	93349.2	73274.3	600000	188278	127647	108884	600000	153624	93349.2	73274.3	600000	188278	127647	108884						600000	9.78552	12.2123	14.6783	19.571	29.3566	25.144	31.3797	37.7159	50.2879	75.4319	13.7919	17.2123	20.6879	27.5839	41.3758	29.1504	36.3797	43.7256	58.3007	87.4511
	First CA table for discount rate fixed at 3%																						Cost per minute use
	0.05	0.03																					8	Hours
		0.01	0.02	0.03	0.04	0.05	0.06	0.07	0.08	0.09	0.1											50000	0.0407719	0.0508833	0.0611579	0.0815438	0.122316	0.104768
	5	20604.2	21216.1	21835.7	22463	23097.7	23739.9	24389.3	25045.9	25709.5	26380											100000	0.0815438	0.101767	0.122316	0.163088	0.244631	0.209535
	6	17255.1	17852.9	18460.1	19076.5	19702	20336.6	20979.9	21631.8	22292.3	22961					0.346299						150000	0.122322	0.152658	0.183484	0.244645	0.366967	0.314303
	7	14863.2	15451.5	16051	16661.3	17282.3	17913.9	18555.7	19207.6	19869.4	20540.9											200000	0.163094	0.203542	0.244641	0.326189	0.489283	0.419064
	8	13069.4	13651.4	14246	14853.2	15472.6	16104	16747.2	17401.9	18067.8	18744.8			7.2	1800	14.3338						250000	0.203866	0.254425	0.305799	0.407732	0.611599	0.523831
	9	11674.5	12252	12843.8	13449.7	14069.5	14702.7	15349.1	16008.4	16680.3	17364.5			36	9000	2.86675						300000	0.244638	0.305308	0.366957	0.489276	0.733914	0.628599
	10	10558.7	11133.2	11723.6	12329.6	12951	13587.3	14238.3	14903.4	15582.5	16275											400000	0.326189	0.407083	0.489283	0.652377	0.978566	0.838134
	11	9645.96	10218.3	10808.3	11415.5	12039.4	12679.8	13336.2	14008.2	14695.2	15396.9			144	36000							500000	0.407732	0.50885	0.611599	0.815465	1.2232	1.04767
	12	8885.48	9456.56	10046.8	10655.8	11283.1	11928.3	12590.8	13270.1	13965.7	14676.9											600000	0.489276	0.610617	0.733914	0.978552	1.46783	1.2572
	13	8242.13	8812.49	9403.6	10015	10646.2	11296.7	11965.7	12652.8	13357.3	14078.5
	14	7690.82	8260.9	8853.33	9467.6	10103.1	10759.2	11435.2	12130.4	12844	13575.3
	15	7213.13	7783.3	8377.41	8994.86	9634.98	10297	10980.2	11683.7	12406.6	13148.1
	Second CA table for discount rate fixed at 3%
	0.05	0.03
		0.01	0.02	0.03	0.04	0.05	0.06	0.07	0.08	0.09	0.1
	5	20604.2	21216.1	21835.7	22463	23097.7	23739.9	24389.3	25045.9	25709.5	26380
	6	17255.1	17852.9	18460.1	19076.5	19702	20336.6	20979.9	21631.8	22292.3	22961
	7	14863.2	15451.5	16051	16661.3	17282.3	17913.9	18555.7	19207.6	19869.4	20540.9
	8	13069.4	13651.4	14246	14853.2	15472.6	16104	16747.2	17401.9	18067.8	18744.8
	9	11674.5	12252	12843.8	13449.7	14069.5	14702.7	15349.1	16008.4	16680.3	17364.5
	10	10558.7	11133.2	11723.6	12329.6	12951	13587.3	14238.3	14903.4	15582.5	16275
	11	9645.96	10218.3	10808.3	11415.5	12039.4	12679.8	13336.2	14008.2	14695.2	15396.9
	12	8885.48	9456.56	10046.8	10655.8	11283.1	11928.3	12590.8	13270.1	13965.7	14676.9												250	8
	13	8242.13	8812.49	9403.6	10015	10646.2	11296.7	11965.7	12652.8	13357.3	14078.5
	14	7690.82	8260.9	8853.33	9467.6	10103.1	10759.2	11435.2	12130.4	12844	13575.3											5	0.171702	0.176801	0.181964	0.187191	0.192481	0.197832	0.203244	0.208716	0.214246	0.219833	0
	15	7213.13	7783.3	8377.41	8994.86	9634.98	10297	10980.2	11683.7	12406.6	13148.1											6	0.143793	0.148774	0.153834	0.158971	0.164184	0.169471	0.174832	0.180265	0.185769	0.191342	0
																						7	0.12386	0.128763	0.133758	0.138844	0.144019	0.149282	0.154631	0.160063	0.165578	0.171174	0
																						8	0.108912	0.113761	0.118717	0.123777	0.128938	0.1342	0.13956	0.145016	0.150565	0.156207	0
																						9	0.0972874	0.1021	0.107032	0.112081	0.117245	0.122522	0.127909	0.133404	0.139003	0.144704	0
		8.5302																				10	0.0879892	0.0927763	0.0976963	0.102747	0.107925	0.113227	0.118652	0.124195	0.129854	0.135625	0
																						11	0.080383	0.0851529	0.0900691	0.0951288	0.100329	0.105665	0.111135	0.116735	0.12246	0.128307	0
																						12	0.0740457	0.0788047	0.0837234	0.0887985	0.0940262	0.0994025	0.104923	0.110584	0.116381	0.122308	0
																						13	0.0686844	0.0734374	0.0783634	0.0834585	0.0887186	0.0941388	0.0997145	0.10544	0.111311	0.117321	0
Annualization Factor (AF) Table
		Discount Rate
		0.01	0.02	0.03	0.04	0.05	0.06	0.07	0.08	0.09	0.1
Expected Useful Life (Years(	1	0.990099	0.980392	0.970874	0.961538	0.952381	0.943396	0.934579	0.925926	0.917431	0.909091
	2	1.9704	1.94156	1.91347	1.88609	1.85941	1.83339	1.80802	1.78326	1.75911	1.73554
	3	2.94099	2.88388	2.82861	2.77509	2.72325	2.67301	2.62432	2.5771	2.53129	2.48685
	4	3.90197	3.80773	3.7171	3.6299	3.54595	3.46511	3.38721	3.31213	3.23972	3.16987
	5	4.85343	4.71346	4.57971	4.45182	4.32948	4.21236	4.1002	3.99271	3.88965	3.79079
	6	5.79548	5.60143	5.41719	5.24214	5.07569	4.91732	4.76654	4.62288	4.48592	4.35526
	7	6.72819	6.47199	6.23028	6.00205	5.78637	5.58238	5.38929	5.20637	5.03295	4.86842
	8	7.65168	7.32548	7.01969	6.73274	6.46321	6.20979	5.9713	5.74664	5.53482	5.33493
	9	8.56602	8.16224	7.78611	7.43533	7.10782	6.80169	6.51523	6.24689	5.99525	5.75902
	10	9.4713	8.98259	8.5302	8.1109	7.72173	7.36009	7.02358	6.71008	6.41766	6.14457
	11	10.3676	9.78685	9.25262	8.76048	8.30641	7.88687	7.49867	7.13896	6.80519	6.49506
	12	11.2551	10.5753	9.954	9.38507	8.86325	8.38384	7.94269	7.53608	7.16073	6.81369
	13	12.1337	11.3484	10.635	9.98565	9.39357	8.85268	8.35765	7.90378	7.4869	7.10336
	14	13.0037	12.1062	11.2961	10.5631	9.89864	9.29498	8.74547	8.24424	7.78615	7.36669
	15	13.8651	12.8493	11.9379	11.1184	10.3797	9.71225	9.10791	8.55948	8.06069	7.60608
	16	14.7179	13.5777	12.5611	11.6523	10.8378	10.1059	9.44665	8.85137	8.31256	7.82371
	17	15.5623	14.2919	13.1661	12.1657	11.2741	10.4773	9.76322	9.12164	8.54363	8.02155
	18	16.3983	14.992	13.7535	12.6593	11.6896	10.8276	10.0591	9.37189	8.75563	8.20141
	19	17.226	15.6785	14.3238	13.1339	12.0853	11.1581	10.3356	9.6036	8.95011	8.36492
	20	18.0456	16.3514	14.8775	13.5903	12.4622	11.4699	10.594	9.81815	9.12855	8.51356
	21	18.857	17.0112	15.415	14.0292	12.8212	11.7641	10.8355	10.0168	9.29224	8.64869
	22	19.6604	17.658	15.9369	14.4511	13.163	12.0416	11.0612	10.2007	9.44243	8.77154
	23	20.4558	18.2922	16.4436	14.8568	13.4886	12.3034	11.2722	10.3711	9.58021	8.88322
	24	21.2434	18.9139	16.9355	15.247	13.7986	12.5504	11.4693	10.5288	9.70661	8.98474
	25	22.0232	19.5235	17.4131	15.6221	14.0939	12.7834	11.6536	10.6748	9.82258	9.07704
	26	22.7952	20.121	17.8768	15.9828	14.3752	13.0032	11.8258	10.81	9.92897	9.16095
	27	23.5596	20.7069	18.327	16.3296	14.643	13.2105	11.9867	10.9352	10.0266	9.23722
	28	24.3164	21.2813	18.7641	16.6631	14.8981	13.4062	12.1371	11.0511	10.1161	9.30657
	29	25.0658	21.8444	19.1885	16.9837	15.1411	13.5907	12.2777	11.1584	10.1983	9.36961
	30	25.8077	22.3965	19.6004	17.292	15.3725	13.7648	12.409	11.2578	10.2737	9.42691

## Sheet: SA_Oneway
Per Test Costs for Dynamic Input Values
	Vary the inputs in cells marked pink. In case you want to do the below assessment by varying the number of days, for a volume analysis, then please go to cell C15 of cost analysis tab and make changes
			BD MAX	HAIN				BD	HAIN
		# Tests (TAM)	12	24		PRICE PER TEST	PE	63.4251	36.346			# Testing days	BD (12)	BD (24)	Hain (24)	Hain (52)	Hain (96)
		Equipment Price	100000	100000			LOW	15.6941	9.60663			26	91.1589	61.69	52.451	32.3185	26.7385
		Discount Rate	0.03	0.03			HIGH	57.8937	37.4038			52	56.8661	39.3903	33.6716	22.1572	19.4552
		ELY	10	10								104	38.4667	28.2404	24.2819	17.0765	15.8136
		% TB workload	0.5	0.5								156	32.3335	24.5238	21.152	15.383	14.5997
												208	29.2669	22.6655	19.587	14.5362	13.9928
				Testing days	26							260	27.427	21.5505	18.648	14.0282	13.6286
Per Test Cost for Commonly Used Inputs
		ONE-WAY Sensitivity analyses
		BD MAX									HAIN
			TB Workload % (overhead)					Fixed Values				TB Workload % (overhead)
			1	0.5	0.2	0.05		Discount Rate	0.03			1	0.5	0.2	0.05
		PE	19.9811	18.519	17.6417	17.2031		ELY	10		PE	17.3263	15.3746	14.2036	13.6181
		LOW	14.2766	13.7932	13.5032	13.3581		Equipment Price	100000		LOW	10.2487	9.60663	9.22136	9.02873
		HIGH	44.4104	40.6978	38.4702	37.3564		Tests	24		HIGH	42.4061	37.4038	34.4025	32.9018
			ELY					Fixed Values				ELY
			5	10	15	20		Discount Rate	0.03			5	10	15	20
		PE	20.2668	18.519	17.9406	17.6545		TB Workload	0.5		PE	16.8466	15.3746	14.8875	14.6466
		LOW	14.9584	13.7932	13.4076	13.2169		Equipment Price	100000		LOW	10.5879	9.60663	9.2819	9.12129
		HIGH	51.9021	40.6978	36.9901	35.1563		Tests	24		HIGH	46.8394	37.4038	34.2814	32.7371
			Discount rate (%)					Fixed Values				Discount rate (%)
			0.1	0.07	0.03	0.01		ELY	10			0.1	0.07	0.03	0.01
		PE	19.3057	18.9536	18.519	18.3176		TB Workload	0.5		PE	16.0371	15.7407	15.3746	15.2051
		LOW	14.3177	14.083	13.7932	13.659		Equipment Price	100000		LOW	10.0483	9.85065	9.60663	9.49359
		HIGH	45.7407	43.484	40.6978	39.4072		Tests	24		HIGH	41.6507	39.7502	37.4038	36.317
												Test Capacity
								Fixed Values				24	52	96
								Discount Rate	0.03		PE	15.3746	12.3136	12.098
								ELY	10		LOW	9.60663	8.17544	8.00317
								TB workload	0.5		HIGH	37.4038	25.4501	23.2159
								Equipment Price	100000
		# samples per run					Note: Vary cell C15 (PE tests) to change number of testing days in a year for PE
		12	24	52	96		# Testing days	BD (12)	BD (24)	Hain (24)	Hain (52)	Hain (96)
# of days the MDR-TB test performed	26	312	624	1352	2496		26	63.4251	43.4215	36.346	23.6609	20.2314
	52	624	1248	2704	4992		52	40.4931	29.525	24.6432	17.3287	15.6927
	104	1248	2496	5408	9984		104	29.0272	22.5767	18.7918	14.1626	13.4233
	156	1872	3744	8112	14976		156	25.2052	20.2607	16.8414	13.1072	12.6669
	208	2496	4992	10816	19968		208	23.2942	19.1026	15.8661	12.5795	12.2886
	260	3120	6240	13520	24960		260	22.1476	18.4078	15.281	12.2629	12.0617
																	Annual Testing Volume	BD Base Case	Hain Base Case	BD low EP	Hain low EP	BD low WL	Hain low WL	BD High WL	Hain High WL	BD low ELY	Hain low ELY
																	312	63.4251		40.4931		61.9214		65.9311		93.6649
																	624	40.4931		29.0272		38.9895		42.9992		56.8661
																	624	43.4215		29.525		42.5443		44.8836		61.69
																	1248	29.0272		23.2942		27.5235		31.5332		38.4667
																	1248	29.525		22.5767		28.6478		30.9871		39.3903
																	1872	25.2052		21.3832		23.7015		27.7112		32.3335
																	2496	23.2942		20.4277		21.7905		25.8002		29.2669
																	2496	22.5767		19.1026		21.6995		24.0388		28.2404
																	3120	22.1476		19.8544		20.644		24.6536		27.427
																	3744	20.2607		17.9446		19.3834		21.7227		24.5238
																	4992	19.1026		17.3656		18.2254		20.5647		22.6655
																	6240	18.4078		17.0181		17.5305		19.8699		21.5505
																	624		36.346		24.6432		35.175		38.2977		52.451
																	1248		24.6432		18.7918		23.4722		26.5949		33.6716
																	1352		23.6609		17.3287		23.0612		24.6603		32.3185
																	2496		18.7918		15.8661		17.6208		20.7435		24.2819
																	2496		20.2314		15.6927		19.6206		21.2494		26.7385
																	2704		17.3287		14.1626		16.729		18.3281		22.1572
																	3744		16.8414		14.8909		15.6703		18.7931		21.152
																	4992		15.8661		14.4033		14.6951		17.8178		19.587
																	4992		15.6927		13.4233		15.0819		16.7107		19.4552
																	5408		14.1626		12.5795		13.5629		15.162		17.0765
																	6240		15.281		14.1107		14.11		17.2327		18.648
																	8112		13.1072		12.0518		12.5075		14.1066		15.383
																	9984		13.4233		12.2886		12.8125		14.4413		15.8136
																	10816
																	13520	63.4251																														x
																	14976	40.4931
																	19968	43.4215
																	24960	29.0272
																		29.525
																		25.2052
																		23.2942
																		22.5767
																		22.1476
																		20.2607
																		19.1026
																		18.4078
																			36.346
																			24.6432
																			23.6609
																			18.7918
																			20.2314
																			17.3287
																			16.8414
																			15.8661
																			15.6927
																			14.1626
																			15.281
																			13.1072
																			13.4233

## Sheet: Graphs
DIFFERENT EQUIPMENT PRICES
1. Equipment price is the same
	BD MAX	HAIN		Note: Vary cell C15 (PE tests) to change number of testing days in a year for PE
# Tests (TAM)	24	24		# Testing days	BD (12)	BD (24)	Hain (24)	Hain (52)	Hain (96)
Equipment Price	100000	100000		26	63.4251	43.4215	36.346	23.6609	20.2314
Discount Rate	0.03	0.03		52	40.4931	29.525	24.6432	17.3287	15.6927
ELY	10	10		104	29.0272	22.5767	18.7918	14.1626	13.4233
% TB workload	0.5	0.5		156	25.2052	20.2607	16.8414	13.1072	12.6669
				208	23.2942	19.1026	15.8661	12.5795	12.2886
				260	22.1476	18.4078	15.281	12.2629	12.0617
Findings: Per test cost for Hain is cheaper than BD. At more than 104 annual testing days, both Hain (52) and Hain (96) have nearly same per test cost
2. Equipment price of BD Max half of Hain
				Note: Vary cell C15 (PE tests) to change number of testing days in a year for PE
				# Testing days	BD (12)	BD (24)	Hain (24)	Hain (52)	Hain (96)
	BD MAX	HAIN		26	40.4931	29.525	36.346	23.6609	20.2314
# Tests (TAM)	24	24		52	29.0272	22.5767	24.6432	17.3287	15.6927
Equipment Price	50000	100000		104	23.2942	19.1026	18.7918	14.1626	13.4233
Discount Rate	0.03	0.03		156	21.3832	17.9446	16.8414	13.1072	12.6669
ELY	10	10		208	20.4277	17.3656	15.8661	12.5795	12.2886
% TB workload	0.5	0.5		260	19.8544	17.0181	15.281	12.2629	12.0617
Findings: At low annual testing days (less than 100 a year) , BD (24) cheaper than Hain (24) per test.
At more than 104 annual testing days, both Hain (52) and Hain (96) have nearly same per test cost
3. Equipment price of BD Max same as Hain but both at 50,000
	BD MAX	HAIN		# Testing days	BD (12)	BD (24)	Hain (24)	Hain (52)	Hain (96)
# Tests (TAM)	24	24		26	40.4931	29.525	24.6432	17.3287	15.6927
Equipment Price	50000	50000		52	29.0272	22.5767	18.7918	14.1626	13.4233
Discount Rate	0.03	0.03		104	23.2942	19.1026	15.8661	12.5795	12.2886
ELY	10	10		156	21.3832	17.9446	14.8909	12.0518	11.9104
% TB workload	0.5	0.5		208	20.4277	17.3656	14.4033	11.788	11.7213
				260	19.8544	17.0181	14.1107	11.6297	11.6078
Findings: Per test cost for Hain is cheaper than BD. At more than 104 annual testing days, both Hain (52) and Hain (96) have nearly same per test cost
4. Equipment price of BD Max twice as that of Hain
				# Testing days	BD (12)	BD (24)	Hain (24)	Hain (52)	Hain (96)
	BD MAX	HAIN		26	63.4251	43.4215	24.6432	17.3287	15.6927
# Tests (TAM)	24	24		52	40.4931	29.525	18.7918	14.1626	13.4233
Equipment Price	100000	50000		104	29.0272	22.5767	15.8661	12.5795	12.2886
Discount Rate	0.03	0.03		156	25.2052	20.2607	14.8909	12.0518	11.9104
ELY	10	10		208	23.2942	19.1026	14.4033	11.788	11.7213
% TB workload	0.5	0.5		260	22.1476	18.4078	14.1107	11.6297	11.6078
Findings: Per test cost for Hain is cheaper than BD.
DIFFERENT WORKLOAD
5. Both have same TB worload at 50%
	BD MAX	HAIN
# Tests (TAM)	24	24		# Testing days	BD (12)	BD (24)	Hain (24)	Hain (52)	Hain (96)
Equipment Price	100000	100000		26	63.4251	43.4215	36.346	23.6609	20.2314
Discount Rate	0.03	0.03		52	40.4931	29.525	24.6432	17.3287	15.6927
ELY	10	10		104	29.0272	22.5767	18.7918	14.1626	13.4233
% TB workload	0.5	0.5		156	25.2052	20.2607	16.8414	13.1072	12.6669
				208	23.2942	19.1026	15.8661	12.5795	12.2886
				260	22.1476	18.4078	15.281	12.2629	12.0617
Findings: Per test cost for Hain is cheaper than BD. At more than 104 annual testing days, both Hain (52) and Hain (96) have nearly same per test cost
6. Both have TB workload at 20%
	BD MAX	HAIN
# Tests (TAM)	24	24		# Testing days	BD (12)	BD (24)	Hain (24)	Hain (52)	Hain (96)
Equipment Price	100000	100000		26	61.9214	42.5443	35.175	23.0612	19.6206
Discount Rate	0.03	0.03		52	38.9895	28.6478	23.4722	16.729	15.0819
ELY	10	10		104	27.5235	21.6995	17.6208	13.5629	12.8125
% TB workload	0.2	0.2		156	23.7015	19.3834	15.6703	12.5075	12.0561
				208	21.7905	18.2254	14.6951	11.9798	11.6778
				260	20.644	17.5305	14.11	11.6632	11.4509
Findings: Per test cost for Hain is cheaper than BD. Lower workload leads to lower cost but relatively Hain still cheaper
7. Both have TB workload at 100%
	BD MAX	HAIN
# Tests (TAM)	24	24		# Testing days	BD (12)	BD (24)	Hain (24)	Hain (52)	Hain (96)
Equipment Price	100000	100000		26	65.9311	44.8836	38.2977	24.6603	21.2494
Discount Rate	0.03	0.03		52	42.9992	30.9871	26.5949	18.3281	16.7107
ELY	10	10		104	31.5332	24.0388	20.7435	15.162	14.4413
% TB workload	1	1		156	27.7112	21.7227	18.7931	14.1066	13.6848
				208	25.8002	20.5647	17.8178	13.579	13.3066
				260	24.6536	19.8699	17.2327	13.2623	13.0797
Findings: Per test cost for Hain is cheaper than BD. Higher workload leads to higher cost but relatively Hain still cheaper
DIFFERENT ELY
8. Both have ELY at 10 years
	BD MAX	HAIN
# Tests (TAM)	24	24		# Testing days	BD (12)	BD (24)	Hain (24)	Hain (52)	Hain (96)
Equipment Price	100000	100000		26	63.4251	43.4215	36.346	23.6609	20.2314
Discount Rate	0.03	0.03		52	40.4931	29.525	24.6432	17.3287	15.6927
ELY	10	10		104	29.0272	22.5767	18.7918	14.1626	13.4233
% TB workload	0.5	0.5		156	25.2052	20.2607	16.8414	13.1072	12.6669
				208	23.2942	19.1026	15.8661	12.5795	12.2886
				260	22.1476	18.4078	15.281	12.2629	12.0617
Findings: Per test cost for Hain is cheaper than BD. At more than 104 annual testing days, both Hain (52) and Hain (96) have nearly same per test cost
9. ELY for BD Max half of Hain
	BD MAX	HAIN		# Testing days	BD (12)	BD (24)	Hain (24)	Hain (52)	Hain (96)
# Tests (TAM)	24	24		26	93.6649	61.69	38.2977	24.6603	21.2494
Equipment Price	100000	100000		52	56.8661	39.3903	26.5949	18.3281	16.7107
Discount Rate	0.03	0.03		104	38.4667	28.2404	20.7435	15.162	14.4413
ELY	5	10		156	32.3335	24.5238	18.7931	14.1066	13.6848
% TB workload	0.5	0.5		208	29.2669	22.6655	17.8178	13.579	13.3066
				260	27.427	21.5505	17.2327	13.2623	13.0797
Findings: Per test cost for Hain is much cheaper than BD. At more than 104 annual testing days, both Hain (52) and Hain (96) have nearly same per test cost
10. ELY for BD Max same as Hain but at 5 years
	BD MAX	HAIN		# Testing days	BD (12)	BD (24)	Hain (24)	Hain (52)	Hain (96)
# Tests (TAM)	12	96		26	93.6649	61.69	52.451	32.3185	26.7385
Equipment Price	100000	100000		52	56.8661	39.3903	33.6716	22.1572	19.4552
Discount Rate	0.03	0.03		104	38.4667	28.2404	24.2819	17.0765	15.8136
ELY	5	5		156	32.3335	24.5238	21.152	15.383	14.5997
% TB workload	1	1		208	29.2669	22.6655	19.587	14.5362	13.9928
				260	27.427	21.5505	18.648	14.0282	13.6286
Findings: Per test cost for Hain is cheaper than BD. BD(24) and Hain(24) have a small price difference at high volumes of testing
11. ELY for BD Max twice of Hain
	BD MAX	HAIN
# Tests (TAM)	12	96		# Testing days	BD (12)	BD (24)	Hain (24)	Hain (52)	Hain (96)
Equipment Price	100000	100000		26	63.4251	43.4215	52.451	32.3185	26.7385
Discount Rate	0.03	0.03		52	40.4931	29.525	33.6716	22.1572	19.4552
ELY	10	5		104	29.0272	22.5767	24.2819	17.0765	15.8136
% TB workload	1	1		156	25.2052	20.2607	21.152	15.383	14.5997
				208	23.2942	19.1026	19.587	14.5362	13.9928
				260	22.1476	18.4078	18.648	14.0282	13.6286
Findings: BD(24) cheaper than Hain but at very high testing volumes their price converges

## Sheet: TAM
		BD		Hain			Roche			Abbott
Procedure	Time designation	Direct	Estimated	Estimated	Direct	Estimated	Estimated	Direct	Estimated	Estimated	Direct	Estimated
		24	12	96	52	24	96	52	24	96	52	24	Main step
		Max	Low	Max	Med	Low	Max	Med	Low	Max	Med	Low
Instrument setup	ST	5.68	5.68	49.47	49.47	49.47	41.82	41.82	41.82	22.1	22.1	22.1	Instrument set up
Reagent reconstitution	ST	0	0	19.6	19.6	19.6	0	0	0	6.13	6.13	6.13	Sample preparation
Inactivation (addition of buffer)	ST	4.58	3.435	28.2	14.1	10.575	21.14	10.57	7.9275	36.4	18.2	13.65	Sample preparation
Incubation	ST	30	30	30	30	30	60	60	60	60	60	60	Sample preparation
Sonication	ST	0	0	0	0	0	119.56	59.78	44.835	0	0	0	Sample preparation
Centrifugation	ST	0	0	0	0	0	5.5	2.75	2.0625	0	0	0	Sample preparation
Load instrument	ST	6.12	4.59	11.7	5.85	4.3875	30.64	15.32	11.49	25.4	12.7	9.525	Load of instrument
Total run time	PT	221	180	222.88	181.88	149.88	180	165	157.5	443.72	366.35	304.72	Instrument run time
Instrument run time (DNA Extraction)	PT	130	89	121	80	48	60	60	60	262	194	144	Instrument run time
Instrument run time (PCR preparation)	PT	0	0	0	0	0	30	15	7.5	31	21.63	10	Instrument run time
Sealing plates/tubes	PT	0	0	0.88	0.88	0.88	0	0	0	0.72	0.72	0.72	Instrument run time
Instrument run time (PCR amplification/detection)	PT	91	91	101	101	101	90	90	90	150	150	150	Instrument run time
Unload instrument	ST	4.78	2.39	13.06	6.53	3.265	9.14	4.57	2.285	22.6	11.3	5.65	Unload of instrument
Post analytic process	ST	4.63	4.63	2.15	2.15	2.15	2.53	2.53	2.53	3.2	3.2	3.2	Post analytic process
Procedure Time	ST+PT	497.79	410.725	599.94	491.46	419.207	650.33	527.34	487.95	1063.27	866.33	729.695
Staff Time (direct)	ST only	55.79	50.725	154.18	127.7	119.448	290.33	197.34	172.95	175.83	133.63	120.255
	* ST: instrument set-up & un/loading, sample prep, and post analytic process								331.305
	** PT: ST + instrument run time								16.305
									* For the second run for DST, we should make assumptions as to how many samples would be re-run?
									** Roche does not 'waste' reagents if needing to run more tests.
							** For Roche and Abott, we assume 50% of initial equipment capacity is given to TB (and rest to other disease platforms)

## Sheet: Overhead Cost
	1. Types of Diagnostics Evaluated
	Test	Max Cap
	BD	24
	Hain	96
	Roche	96
	Abott	96
	2. Key costing parameters
			# min/hr	60
		% increments	0.5	1.5
	Parameters	PE	Low	High
	Discount Rate	0.03	0.01	0.1
	Expected Useful Life Years (building)	30	30	30
	Approximate Annual Operational days	250	300	200
	Hours per operating day	8	10	6
	Laboratory space (m2) for MD	15	7.5	22.5
	Cost of building space per m2	1000	500	1500
	Building annual maintenance cost (per m2)	100	50	150
	Laboratory Technician Salary (Annual)	5000	2500	7500
	3. Annual Cost Estimates
	Type of resource	PE	Low	High
	Utilities	8000	4000	12000
	Furniture & Equipment	2500	1250	3750
	Management: Admin & Staff	55000	27500	82500
	Annaul cost of laboratory space	2265.29	520.305	6955.17
	4. Overhead & Building Cost (per minute)
	Type of resource	PE	Low	High
	OH_procedure time	0.0875	0.0291667	0.21875
	OH_staff hands-on time	0.477211	0.155668	1.24243
	Building space per minute	0.0188774	0.00289059	0.0965996
	Laboratory Technician Salary (minutes)	0.333333	0.138889	0.625

## Sheet: Archive Tabs
This sheet has been intentionally left blank

## Sheet: Kits and Consumables
			Range
	Item	Unit		PE	MIN	MAX
	Abott MTB test kit	Per test	Abott	9.5	8	12
	Abott RIF/INH	Per test	Abott_DR	18
	BD MAX test kit	Per test	BD	13	11	15
	Roche MTB kit	Per test	Roche
	Hain	Per test	Hain	9	6.6	12
	Abott MTB test kit	Per test	12	10	9.5	8
	Abott RIF/INH	Per test	18
	BD MAX test kit	Per test	15	14	13	11
	Roche MTB kit	Per test
	Hain	Per test	12	10	9	8.3	7.5	6.6

## Sheet: Equipment_Actual
	Discount Rate	0.03
	AMC %	0.1
												0.75	1.25
					Price Estimates						AMC
	Laboratory Equipment List	Capacity	ELY	Unit	PE	Low	High	Annual Cost (Price)			PE			Annual Cost
	Pipette		2	Eqp.	350	262.5	437.5	182.914	137.185	228.642	18.2914	13.7185	22.8642	201.205	150.904	251.506
	Timer		2	Eqp.	10	7.5	12.5	5.22611	3.91958	6.53264	0.522611	0.391958	0.653264	5.74872	4.31154	7.1859
	Vortex		5	Eqp.	200	150	250	43.6709	32.7532	54.5886	4.36709	3.27532	5.45886	48.038	36.0285	60.0475
	Sonicator		5	Eqp.	500	375	625	109.177	81.883	136.472	10.9177	8.1883	13.6472	120.095	90.0713	150.119
	Centrifuge		5	Eqp.	4500	3375	5625	982.596	736.947	1228.24	98.2596	73.6947	122.824	1080.86	810.641	1351.07
	Roche: cobas 6800		10	Eqp.	300000	225000	375000	35169.2	26376.9	43961.4	3516.92	2637.69	4396.14	38686.1	29014.6	48357.6
	Biosafety class II cabinet		15	Eqp.	10000	7500	12500	837.666	628.249	1047.08	83.7666	62.8249	104.708	921.432	691.074	1151.79
	Roche: cobas 8800	96	15	Eqp.	600000	450000	750000	50259.9	37695	62824.9	5025.99	3769.5	6282.49	55285.9	41464.5	69107.4
	Abbott: m2000sp & rt	96	15	Eqp.		0	0	0	0	0	0	0	0	0	0	0
	BD MAX	24	15	Eqp.	119379	75000	149224	10000	6282.49	12500	10000	7500	12500	20000	13782.5	25000
	Abbott Combined (per-test) pricing	96	15	Test	0.8	0.6	1				0	0	0	0	0	0
		AC			$/D capacity
	Roche: cobas 8800	55285.9	41464.5	69107.4	2.30358	1.91965	2.87948
	Abbott: m2000sp & rt	0	0	0	0	0	0
	BD MAX	20000	13782.5	25000	#REF!	#REF!	#REF!
	Abbott Combined (per-test) pricing	0	0	0	#REF!	#REF!	#REF!
	Sample prep room	7.99	#REF!	#REF!	#REF!	minute m2
	Sample extraction room	16.31	#REF!	#REF!	#REF!	minute m2
	Sample amplification room	7.98	#REF!	#REF!	#REF!	minute m2

## Sheet: Test Kits
							0.75	1.25
						Unit Price
Test Type	Kit legend	Kit name	Number of tests per kit	Kit Price	Unit	PE	LOW	HIGH
BD	Kit 1	BD MAX STR tubes	48		Test	14	13	15	Single per-test price for all kits combined
BD	Kit 2	BD MAX MDR-TB	24		Test
Abott	Kit 1	Abbott mSample Prep System	96		Test	9	6.75	10	Single per-test price for all kits combined
Abott	Kit 2	Abbott Realtime MTB amplication reagent	96		Test
Abott	Kit 3	Abbott Realtime MTB Control kit	8		Runs
Abott	Kit 4	Abbott Realtime MTB RIF/INH resistance amplification reagent	24		Test
Abott	Kit 5	Abbott Realtime MTB RIF/INH Control kit	8		Runs
Abott	Kit 6	10M NaOH, Isopropanol, Tween-20, Purified Water	Made in-house by lab		ml
Abott	Kit 7	mSystems 5mL Reaction Vessels	2000		vessels
Abott	Kit 8	mSystems 96 Deep Well Plates	32		plates
Abott	Kit 9	mSystems 96-Well Optical Reaction Plates	20		plates
Abott	Kit 10	mSystems Biohazard Bags	50		bags
Abott	Kit 11	mSystems Master Mix Tubes/Caps	150		tubes
Abott	Kit 12	mSystems Optical Adhesive Covers	100		covers
Abott	Kit 13	mSystems 200µl Pipette Tips	2304		tips
Abott	Kit 14	mSystems 1000µl Pipette Tips	2304		tips
Abott	Kit 15	mSystems 200 mL Reagent Vessels	90		vessels
Roche	Kit 1	Cobas MTB	384		test	8.9	6.675	11.125	Single per-test price for all kits combined
Roche	Kit 2	cobas® MTB Positive Control Kit	16		runs
Roche	Kit 3	cobas® 6800/8800 Buffer Negative Control Kit	16		runs
Roche	Kit 4	cobas® MTB-RIF/INH	72		test
Roche	Kit 5	cobas® MTB-RIF/INH Positive Control Kit	16		runs
Roche	Kit 6	cobas® Microbial Inactivation Solution (MIS)	480		ml
Roche	Kit 7	cobas omni Processing Plate	32		plates
Roche	Kit 8	cobas omni Amplification Plate	32		plates
Roche	Kit 9	cobas omni Pipette Tips	16		packs
Roche	10	cobas omni Lysis Reagent	3500		ml
Roche	11	cobas omni MGP Reagent	480		test
Roche	12	cobas omni Specimen Diluent	3500		ml
Roche	13	cobas omni Wash Reagent	4.2		l
Hain	Kit 1	Liquefaction Reagent	500		ml
Hain	Kit 2	XT96 X2 Extraction Kit (X2-B1, X2-B2, X2-B3, X2-B6, X2-B7)	960		test
Hain	Kit 3	FluoroType MTBDR 2.0	96		strips
		Mycomedia		8 mL vial
		70% ethanol
		1% sodium hypochlrite
		0.1% sodium hypochlorite
		95% ethanol
		10mM NaOH	20 mL
		Isopropanol	300 mL
		Distilled water
		Tween-20	900 ul
		1 mL pipette tips
		200 ul pipette tip
		plastic ziploc bag
		lint free cloth
		reaction vessel cap
		50 mL conical tube
		1mL sterile disposable filter tip
		plastic ziploc bag
		lint free cloth
		5 mL polypropylene screw-cap tubes
		Screw-caps
		1mL sterile disposable filter tip
		plastic ziploc bag
		lint free cloth
		Sample tube
		1mL disposable tips
		96 deep well plate
		extraction plate
		amplification plate
		5mL mastermix tube
		10mL tube
		100mL reagent reservoire
		40mL reagent reservoire
		1.5mL tube
		1mL sterile filter tip
		100 ul sterile filter tip
		plastic ziploc bag
		lint free cloth
		1mL disposable tips
